# Supplementary material for: Alterations of Plasma Pro-Inflammatory Cytokine Levels in Children with Refractory Epilepsies
Source: Children (Basel). 2022 Oct 1;9(10):1506. doi: 10.3390/children9101506 (PMC9600205; doi:10.3390/children9101506)
Supplement: Supplementary file 1 [file children-09-01506-s001.zip]

Archive with 1 entries (1 files):
- children-1900690-supplementary.pdf
